# Supplementary material for: Dynamic and static control of the off-target interactions of antisense oligonucleotides using toehold chemistry
Source: Nat Commun. 2023 Dec 2;14:7972. doi: 10.1038/s41467-023-43714-0 (PMC10693639; doi:10.1038/s41467-023-43714-0)
Supplement: Supplementary file 4 — Supplementary Data1 [file 41467_2023_43714_MOESM4_ESM.xlsx]

## Sheet: Sheet1
Top 10 GO term (Process)	Detected proteins
mRNA processing [GO:0006397]	Dhx15, Mtrex, Srrt, Hnrnpk, Pabpc1, Hnrnpl, Nono, Khsrp, Syncrip, Hnrnpa2b1, Hnrnph1, Tardbp, Xrn2, Hnrnpa3, Pcbp1, A1cf, Thoc6, Ptbp1
RNA splicing [GO:0008380]	Dhx15, Mtrex, Hnrnpk, Pabpc1, Nono, Khsrp, Syncrip, Hnrnph1, Tardbp, Hnrnpa3, Thoc6, Hnrnpa1, Srsf1, Srsf7, Ptbp1, Fus
negative regulation of apoptotic process [GO:0043066]	Qars1, Hsp90b1, Cat, Hnrnpk, Dnajc3, Hspd1, D1Pas1, Krt18, Dnaja1, Pa2g4, Thoc6, Rgn
mRNA splicing, via spliceosome [GO:0000398]	Eftud2, Prpf19, Snrnp70, Prpf4, Eif4a3, Hnrnpa2b1, Srsf6, Srsf5, Snrpa, Srsf1, Srsf2, Srsf7
translation [GO:0006412]	Eef1a1, Rpl4, Rpl3, Mrps5, Rpsa, Mrps9, Rpl5, Eif2s1, Rack1, Rpl7, Eif3m, Rps2
positive regulation of translation [GO:0045727]	Eef2, Hnrnpl, D1Pas1, Syncrip, Eif4a3, Eif3e, Rpl5, Hnrnpd, Elavl1, Ythdf3
positive regulation of transcription by RNA polymerase II [GO:0045944]	Ago1, Hnrnpk, D1Pas1, Eif4a3, Apex1, Pcbp1, Pcbp2, Hnrnpd, Hmgb1, Ptbp1
negative regulation of transcription by RNA polymerase II [GO:0000122]	Dlg1, Hnrnpk, Sars1, Hnrnpa2b1, Eno1, Strap, Hnrnpab, Fbp1, Hmgb1, H1-4
innate immune response [GO:0045087]	G3bp1, Nono, D1Pas1, G3bp2, Pspc1, Pcbp2, Arg1, Shfl, Hmgb1, Zc3hav1
fatty acid beta-oxidation [GO:0006635]	Ehhadh, Scp2, Acox1, Acat1, Acaa2, Hsd17b4, Hadhb, Acaa1b, Decr1
Top 10 GO term (Component)	Detected proteins
cytosol [GO:0005829]	Mthfd1, Snd1, Acly, Aldh1l1, Copb2, Eef2, Qars1, Upf1, Csde1, Hsp90b1, Ago1, Mthfd1l, Dlg1, Eef1a1, Ehhadh, Eftud2, Hdlbp, Ftcd, Cat, Impdh2, Hnrnpk, Lactb, Pabpc1, Cpne3, Hnrnpl, Dnajc3, Hspd1, G3bp1, Rtcb, Pklr, Scp2, Selenbp2, Shmt2, Cct2, Sars1, Aldh4a1, Cct8, Akr7a2, D1Pas1, Abce1, Dars1, Cct6a, Khsrp, Rpl4, Gapdh, Tkfc, G3bp2, Cryz, Elp3, Idh1, Idh2, Acox1, Ass1, Actb, Krt18, Bhmt, Rpl3, Da…
cytoplasm [GO:0005737]	Snd1, Aass, Eef2, Qars1, Upf1, Srrt, Ago1, Krt10, Dlg1, Eef1a1, Hdlbp, Cat, Impdh2, Clpb, Hnrnpk, Pabpc1, Cpne3, Hnrnpl, Dnajc3, Hspd1, G3bp1, Glud1, Rtcb, Pklr, Scp2, Sepsecs, Shmt2, Sars1, Farsa, Cct8, Akr7a2, D1Pas1, Prpf19, Abce1, Dars1, Khsrp, Gapdh, Snrnp70, Elp3, Syncrip, Eif2s3x, Idh1, Acox1, Ass1, Actb, Mrps27, Krt18, Dazap1, Krt8, Eif4a3, Tial1, Cyp2c29, Hnrnpa2b1, Eef1g, Pa2g4, Tardbp,…
nucleus [GO:0005634]	Snd1, Upf1, Mtrex, Ago1, Dlg1, Eef1a1, Eftud2, Hdlbp, Impdh2, Hnrnpk, Atp5f1a, Pabpc1, Cpne3, Hnrnpl, G3bp1, Rtcb, Nono, Pnkp, Scp2, Sepsecs, Shmt2, Sars1, Dld, D1Pas1, Prpf19, Khsrp, Rpl4, Gapdh, Snrnp70, Prpf4, Elp3, Syncrip, Acad9, Ass1, Actb, Dazap1, Eif4a3, Tial1, Dnaja1, Hnrnpa2b1, Hnrnph1, Srsf6, Eef1g, Pa2g4, Tardbp, Eif3e, Ssb, Pspc1, Fh, Xrn2, Ilf2, Slc9a3r2, Akr1c6, Mecr, Aldob, Rpsa, …
mitochondrion [GO:0005739]	Mthfd1, Snd1, Acly, Aldh1l1, Aass, Gcdh, Mthfd1l, Gldc, Ehhadh, Cat, Clpb, Hsdl2, Hnrnpk, Mccc2, Atp5f1a, Lactb, Cpne3, Hspd1, Glud1, Pnkp, Scp2, Shmt2, Sars1, Aldh4a1, Dld, Akr7a2, Acsf2, Abce1, Gapdh, Pccb, Cct7, Acad9, Cs, Idh1, Idh2, Acox1, Acadsb, Acad10, Ass1, Acat1, Mrps27, Acads, Acaa2, Mrps5, Hmgcs2, Hsd17b4, Dnaja1, Hadhb, Uqcrc1, Fdxr, Fh, Mecr, Mrps22, Mrps9, Mdh2, Acad8, Apex1, Dap3,…
nucleoplasm [GO:0005654]	Acly, Upf1, Mtrex, Srrt, Gldc, Eftud2, Hnrnpk, Cpne3, Hnrnpl, Rtcb, Nono, Pnkp, Scp2, Cct8, D1Pas1, Khsrp, Snrnp70, Syncrip, Acads, Dazap1, Krt8, Eif4a3, Hnrnpa2b1, Hnrnph1, Tardbp, Pspc1, Xrn2, Ilf2, Hnrnpa3, Rpl5, Apex1, Dap3, Pcbp1, Hnrnpab, Rack1, Pcbp2, Hnrnpd, Elavl1, Srsf5, Decr1, Adh1, A1cf, Hnrnpm, Ppp1ca, Shfl, Thoc6, Gtf2i, Hnrnpa1, Snrpa, Srsf1, Srsf2, Srsf7, Rps2, Fus, Mrps18b
ribonucleoprotein complex [GO:1990904]	Eef2, Srrt, Ago1, Eftud2, Hnrnpk, Pabpc1, Hnrnpl, G3bp1, Rpl4, Gapdh, G3bp2, Syncrip, Actb, Dazap1, Eif4a3, Tial1, Hnrnpa2b1, Hnrnph1, Pa2g4, Ssb, Ilf2, Rpl5, Rplp0, Hnrnpab, Rpl7, Hnrnpd, Elavl1, Hnrnpm, Hnrnpa1, Rps2
plasma membrane [GO:0005886]	Acly, Eef2, Csde1, Hsp90b1, Gldc, Dlg1, Eef1a1, Ftcd, Cat, Atp5f1a, Cpne3, Hspd1, Pklr, Mpp6, D1Pas1, Gapdh, Vapa, Actb, Krt18, Pdia6, Eno1, Slc9a3r2, Aldob, Rpsa, Adh1, Ppp1ca
nucleolus [GO:0005730]	Dhx15, Mtrex, Eef1a1, Cpne3, Pnkp, Selenbp2, Elp3, Mrps27, Krt18, Rpl3, Eif4a3, Pa2g4, Xrn2, Ilf2, Mrps9, Rpl6, Rpl5, Apex1, Mrps31, Prdx1, Srsf5, Bckdhb, Pdha1, Ppp1ca, Rpl7a
endoplasmic reticulum [GO:0005783]	Hsp90b1, Dlg1, Rrbp1, Ftcd, Cat, Dnajc3, Hspd1, Glud1, Rtcb, Scp2, Pdia5, Ugt1a1, Rpl4, Syncrip, Fmo1, Vapa, Ass1, Pdia6, Cyp2c29, Dnaja1, Hadhb, Eef1g, Cyp2f2, Aldob, Rpl6, Rpl5, Apex1, Rplp0, Elavl1, A1cf, Hmgb1
mitochondrial inner membrane [GO:0005743]	Gcdh, Csde1, Atp5f1a, Hspd1, Glud1, Shmt2, Acad9, Idh2, Acat1, Acaa2, Hmgcs2, Hadhb, Uqcrc1, Fdxr, Mdh2, Bckdhb, Suclg1, Hmgcl, Atp5f1c
Top 10 GO term (Function)	Detected proteins
RNA binding [GO:0003723]	Snd1, Eef2, Qars1, Dhx15, Upf1, Mtrex, Hsp90b1, Ago1, Eif3b, Impdh2, Hnrnpk, Pabpc1, Hnrnpl, Nono, D1Pas1, Dars1, Rpl4, Snrnp70, Syncrip, Rpl3, Dazap1, Eif4a3, Mrps5, Hnrnpa2b1, Hnrnph1, Srsf6, Pa2g4, Tardbp, Ssb, Eno1, Pspc1, Xrn2, Mrps9, Rpl6, Strap, Apex1, Pcbp1, Hnrnpab, Eif3i, Rpl7, Pcbp2, Hnrnpd, Elavl1, Srsf5, A1cf, Ythdf3, Shfl, Thoc6, Hnrnpa1, Rpl7a, Snrpa, Srsf1, Srsf2, Zc3hav1, Rpl8, S…
identical protein binding [GO:0042802]	Eef1a1, Cat, Impdh2, Hnrnpk, Lactb, Nono, Scp2, Shmt2, Aldh4a1, Akr7a2, Prpf19, Gapdh, Cryz, Vapa, Idh1, Acadsb, Ass1, Acat1, Actb, Acads, Hmgcs2, Hsd17b4, Hnrnpa2b1, Hnrnph1, Mat1a, Tardbp, Xrn2, Slc9a3r2, Aldob, Kctd12, Prdx1, Rpl7, Arg1, Ldha, Decr1, Adh1, Fbp1, Prps1, Shfl, Hnrnpa1, Snrpa, Gnmt, Zc3hav1, Fus
ATP binding [GO:0005524]	Mthfd1, Acly, Qars1, Dhx15, Upf1, Mtrex, Hsp90b1, Mthfd1l, Clpb, Mccc2, Atp5f1a, Hspd1, G3bp1, Glud1, Pnkp, Pklr, Cct2, Sars1, Farsa, Cct8, D1Pas1, Acsf2, Abce1, Dars1, Cct6a, Tkfc, Pccb, Cct7, Ass1, Actb, Eif4a3, Dnaja1, Mat1a, Prps1, H1-4
mRNA binding [GO:0003729]	Eef1a1, Hdlbp, Hnrnpk, Pabpc1, Hnrnpl, G3bp1, D1Pas1, Khsrp, G3bp2, Snrnp70, Syncrip, Eif4a3, Srsf6, Ssb, Hnrnpa3, Rpl6, Rpl5, Strap, Pcbp1, Rpl7, Pcbp2, Hnrnpd, Elavl1, Srsf5, A1cf, Ythdf3, Hnrnpm, Hnrnpa1, Srsf1, Ptbp1, Rps2
protein-containing complex binding [GO:0044877]	Snd1, Aldh1l1, Upf1, Srrt, Ago1, Ap2b1, Ap2a2, Hnrnpk, Hspd1, Scp2, Vapa, Bhmt, Krt8, Eif4a3, Hadhb, Uqcrc1, Apex1, Bckdhb, Ppp1ca, Suclg1, Pgam5, Rps2
structural constituent of ribosome [GO:0003735]	Rpl4, Rpl3, Mrps5, Mrps22, Rpsa, Mrps9, Rpl6, Rpl5, Dap3, Mrps35, Mrps31, Rplp0, Rpl7, Rpl7a, Rpl8, Rps2, Mrps18b
metal ion binding [GO:0046872]	Acly, Cat, Impdh2, Cpne3, Rtcb, Tkfc, Elp3, Dnaja1, Uqcrc1, Xrn2, Apex1, Fbp1, Ppp1ca, Metap1, Hmgcl, Zc3hav1, Fus
mRNA 3'-UTR binding [GO:0003730]	Hnrnpk, Pabpc1, Hnrnpl, Khsrp, Cryz, Syncrip, Dazap1, Tial1, Hnrnpa2b1, Tardbp, Rpl5, Pcbp1, Elavl1, Hnrnpa1, Fus
enzyme binding [GO:0019899]	Gldc, Ehhadh, Cat, Hspd1, Glud1, Sars1, Ugt1a1, Gapdh, Acat1, Cyp2c29, Hnrnph1, Eif3i, Rack1, Pcbp2, Rps2
DNA binding [GO:0003677]	Srrt, Impdh2, G3bp1, Nono, D1Pas1, Khsrp, Tial1, Ilf2, Apex1, Hnrnpab, Rpl7, Pcbp2, Gtf2i, H1-4, Fus
