# Supplementary material for: Dynamic and static control of the off-target interactions of antisense oligonucleotides using toehold chemistry
Source: Nat Commun. 2023 Dec 2;14:7972. doi: 10.1038/s41467-023-43714-0 (PMC10693639; doi:10.1038/s41467-023-43714-0)
Supplement: Supplementary file 5 — Supplementary Data2 [file 41467_2023_43714_MOESM5_ESM.xlsx]

## Sheet: Sheet1
Supplementary Data2. GSEA analysis (BRO(mPCS1/PNA(C8)) VS mPCS1). Data are analyzed by two-sided Wald test.
GSEA analysis (BRO vs mPCS1)
Pathway_ID	Pathway	Database	numGenes	ES	NES	nMoreExtreme	size	p-value	padj
MOUSE_PWY3DJ-213	Targeted protein degradation	BIOCYC	26	0.875	2.723	0	29	2.4e-4	0.003
R-MMU-69017	CDK-mediated phosphorylation and removal of Cdc6	REACTOME	31	0.773	2.723	0	50	2.6e-4	0.003
R-MMU-4641258	Degradation of DVL	REACTOME	32	0.754	2.718	0	56	2.6e-4	0.003
R-MMU-69229	Ubiquitin-dependent degradation of Cyclin D1	REACTOME	32	0.766	2.701	0	51	2.6e-4	0.003
R-MMU-75815	Ubiquitin-dependent degradation of Cyclin D	REACTOME	32	0.766	2.701	0	51	2.6e-4	0.003
mmu03050	Proteasome	KEGG	30	0.773	2.663	0	46	2.6e-4	0.003
R-MMU-349425	Autodegradation of the E3 ubiquitin ligase COP1	REACTOME	31	0.754	2.659	0	51	2.6e-4	0.003
R-MMU-1236978	Cross-presentation of soluble exogenous antigens (endosomes)	REACTOME	30	0.761	2.646	0	47	2.6e-4	0.003
R-MMU-350562	Regulation of ornithine decarboxylase (ODC)	REACTOME	31	0.746	2.631	0	51	2.6e-4	0.003
M00341	Proteasome, 19S regulatory particle (PA700)	KEGG	17	0.898	2.534	0	19	2.3e-4	0.003
mmu_M00341	Proteasome, 19S regulatory particle (PA700)	KEGG	17	0.898	2.534	0	19	2.3e-4	0.003
M00340	Proteasome, 20S core particle	KEGG	13	0.865	2.294	0	15	2.3e-4	0.003
mmu_M00340	Proteasome, 20S core particle	KEGG	13	0.865	2.294	0	15	2.3e-4	0.003
WP3626	Microglia Pathogen Phagocytosis Pathway	WikiPathways	22	0.644	2.181	0	41	2.5e-4	0.003
R-MMU-6803157	Antimicrobial peptides	REACTOME	13	0.669	2.099	0	30	2.4e-4	0.003
WP164	Glutathione metabolism	WikiPathways	9	0.732	2.087	0	20	2.3e-4	0.003
mmu00480	Glutathione metabolism	KEGG	19	0.562	2.028	0	56	2.6e-4	0.003
R-MMU-109606	Intrinsic Pathway for Apoptosis	REACTOME	16	0.638	2.003	0	30	2.4e-4	0.003
R-MMU-2029482	Regulation of actin dynamics for phagocytic cup formation	REACTOME	24	0.58	2	0	46	2.6e-4	0.003
mmu00232	Caffeine metabolism	KEGG	2	-0.943	-1.781	0	5	1.9e-4	0.003
M00044	Tyrosine degradation, tyrosine => homogentisate	KEGG	4	-0.954	-1.801	0	5	1.9e-4	0.003
mmu_M00044	Tyrosine degradation, tyrosine => homogentisate	KEGG	4	-0.954	-1.801	0	5	1.9e-4	0.003
MOUSE_PWY-6061	bile acid biosynthesis, neutral pathway	BIOCYC	5	-0.922	-1.821	0	6	1.9e-4	0.003
MOUSE_ARGININE-SYN4-PWY	arginine biosynthesis IV	BIOCYC	4	-0.973	-1.838	0	5	1.9e-4	0.003
R-MMU-71291	Metabolism of amino acids and derivatives	REACTOME	66	-0.46	-1.85	0	221	1.4e-4	0.003
M00029	Urea cycle	KEGG	5	-0.942	-1.861	0	6	1.9e-4	0.003
mmu_M00029	Urea cycle	KEGG	5	-0.942	-1.861	0	6	1.9e-4	0.003
MOUSE_PWY-4984	urea cycle	BIOCYC	5	-0.942	-1.861	0	6	1.9e-4	0.003
mmu05010	Alzheimer's disease	KEGG	59	-0.49	-1.898	0	156	1.4e-4	0.003
mmu04750	Inflammatory mediator regulation of TRP channels	KEGG	35	-0.518	-1.906	0	108	1.5e-4	0.003
R-MMU-535734	Fatty acid, triacylglycerol, and ketone body metabolism	REACTOME	51	-0.503	-1.911	0	135	1.5e-4	0.003
MOUSE_TYRFUMCAT-PWY	tyrosine degradation I	BIOCYC	5	-0.933	-1.929	0	7	1.9e-4	0.003
R-MMU-71182	Phenylalanine and tyrosine catabolism	REACTOME	7	-0.835	-1.934	0	11	1.8e-4	0.003
R-MMU-166665	Terminal pathway of complement	REACTOME	6	-0.91	-1.948	0	8	1.9e-4	0.003
MOUSE_CITRULBIO-PWY	citrulline biosynthesis	BIOCYC	6	-0.913	-1.953	0	8	1.9e-4	0.003
mmu01230	Biosynthesis of amino acids	KEGG	24	-0.566	-1.953	0	71	1.6e-4	0.003
R-MMU-140877	Formation of Fibrin Clot (Clotting Cascade)	REACTOME	15	-0.636	-1.964	0	39	1.7e-4	0.003
R-MMU-73923	Lipid digestion, mobilization, and transport	REACTOME	34	-0.549	-1.969	0	91	1.5e-4	0.003
R-MMU-193807	Synthesis of bile acids and bile salts via 27-hydroxycholesterol	REACTOME	5	-0.834	-1.975	0	12	1.8e-4	0.003
WP240	Alanine and aspartate metabolism	WikiPathways	8	-0.854	-1.978	0	11	1.8e-4	0.003
R-MMU-2046104	alpha-linolenic (omega3) and linoleic (omega6) acid metabolism	REACTOME	9	-0.802	-1.979	0	14	1.8e-4	0.003
R-MMU-2046106	alpha-linolenic acid (ALA) metabolism	REACTOME	9	-0.802	-1.979	0	14	1.8e-4	0.003
mmu00053	Ascorbate and aldarate metabolism	KEGG	10	-0.734	-1.989	0	21	1.7e-4	0.003
R-MMU-70895	Branched-chain amino acid catabolism	REACTOME	13	-0.725	-2	0	23	1.7e-4	0.003
R-MMU-77289	Mitochondrial Fatty Acid Beta-Oxidation	REACTOME	14	-0.733	-2.002	0	22	1.7e-4	0.003
mmu00350	Tyrosine metabolism	KEGG	13	-0.68	-2.007	0	31	1.7e-4	0.003
MOUSE_PWY3DJ-0	isoleucine degradation	BIOCYC	11	-0.804	-2.017	0	15	1.8e-4	0.003
WP1247	Methylation	WikiPathways	4	-0.917	-2.018	0	9	1.9e-4	0.003
R-MMU-1428517	The citric acid (TCA) cycle and respiratory electron transport	REACTOME	54	-0.534	-2.02	0	129	1.5e-4	0.003
mmu00190	Oxidative phosphorylation	KEGG	52	-0.547	-2.024	0	111	1.5e-4	0.003
M00014	Glucuronate pathway (uronate pathway)	KEGG	9	-0.756	-2.026	0	20	1.7e-4	0.003
mmu_M00014	Glucuronate pathway (uronate pathway)	KEGG	9	-0.756	-2.026	0	20	1.7e-4	0.003
mmu00250	Alanine, aspartate and glutamate metabolism	KEGG	14	-0.685	-2.036	0	32	1.7e-4	0.003
R-MMU-166658	Complement cascade	REACTOME	17	-0.666	-2.04	0	37	1.7e-4	0.003
MOUSE_PWY0-1334	NADH to cytochrome bd oxidase electron transfer I	BIOCYC	23	-0.655	-2.043	0	41	1.7e-4	0.003
MOUSE_PWY0-1335	NADH to cytochrome bo oxidase electron transfer I	BIOCYC	23	-0.655	-2.043	0	41	1.7e-4	0.003
mmu00120	Primary bile acid biosynthesis	KEGG	7	-0.808	-2.058	0	16	1.8e-4	0.003
mmu00983	Drug metabolism - other enzymes	KEGG	14	-0.654	-2.072	0	44	1.6e-4	0.003
R-MMU-140837	Intrinsic Pathway of Fibrin Clot Formation	REACTOME	11	-0.758	-2.092	0	23	1.7e-4	0.003
MOUSE_PWY-5328	superpathway of methionine degradation	BIOCYC	13	-0.794	-2.099	0	19	1.8e-4	0.003
WP509	Nuclear Receptors	WikiPathways	15	-0.696	-2.107	0	35	1.7e-4	0.003
WP431	Nuclear receptors in lipid metabolism and toxicity	WikiPathways	12	-0.728	-2.128	0	29	1.7e-4	0.003
mmu00220	Arginine biosynthesis	KEGG	10	-0.818	-2.145	0	18	1.8e-4	0.003
MOUSE_PWY-3781	aerobic respiration -- electron donor II	BIOCYC	27	-0.647	-2.147	0	57	1.6e-4	0.003
R-MMU-159418	Recycling of bile acids and salts	REACTOME	10	-0.834	-2.157	0	17	1.8e-4	0.003
R-MMU-156581	Methylation	REACTOME	5	-0.875	-2.159	0	14	1.8e-4	0.003
WP295	Electron Transport Chain	WikiPathways	43	-0.606	-2.16	0	87	1.5e-4	0.003
R-MMU-193368	Synthesis of bile acids and bile salts via 7alpha-hydroxycholesterol	REACTOME	10	-0.801	-2.17	0	21	1.7e-4	0.003
PPAR	PPAR (Peroxisome proliferator-activated receptor) signaling pathway	LIPID MAPS	19	-0.687	-2.178	0	44	1.6e-4	0.003
mmu00071	Fatty acid degradation	KEGG	27	-0.684	-2.18	0	45	1.6e-4	0.003
WP2316	PPAR signaling pathway	WikiPathways	28	-0.634	-2.191	0	72	1.6e-4	0.003
mmu00380	Tryptophan metabolism	KEGG	15	-0.711	-2.194	0	39	1.7e-4	0.003
mmu00280	Valine, leucine and isoleucine degradation	KEGG	32	-0.673	-2.202	0	52	1.6e-4	0.003
R-MMU-611105	Respiratory electron transport	REACTOME	35	-0.652	-2.202	0	63	1.6e-4	0.003
mmu03320	PPAR signaling pathway	KEGG	30	-0.633	-2.203	0	76	1.6e-4	0.003
FAEicosanoidsCYP	Arachidonic acid metabolism via CYP (Cytochromoe P450) pathway	LIPID MAPS	11	-0.879	-2.204	0	15	1.8e-4	0.003
R-MMU-163200	Respiratory electron transport, ATP synthesis by chemiosmotic coupling, and heat production by uncoupling proteins.	REACTOME	48	-0.627	-2.223	0	84	1.5e-4	0.003
R-MMU-211976	Endogenous sterols	REACTOME	11	-0.797	-2.243	0	25	1.7e-4	0.003
MOUSE_PWY66-221	nicotine degradation III	BIOCYC	19	-0.73	-2.254	0	39	1.7e-4	0.003
WP449	Complement and Coagulation Cascades	WikiPathways	29	-0.676	-2.261	0	60	1.6e-4	0.003
R-MMU-977606	Regulation of Complement cascade	REACTOME	13	-0.804	-2.263	0	25	1.7e-4	0.003
mmu00591	Linoleic acid metabolism	KEGG	11	-0.749	-2.269	0	35	1.7e-4	0.003
R-MMU-2142670	Synthesis of epoxy (EET) and dihydroxyeicosatrienoic acids (DHET)	REACTOME	11	-0.838	-2.269	0	21	1.7e-4	0.003
R-MMU-192105	Synthesis of bile acids and bile salts	REACTOME	13	-0.765	-2.272	0	32	1.7e-4	0.003
mmu04146	Peroxisome	KEGG	42	-0.656	-2.305	0	81	1.5e-4	0.003
MOUSE_PWY66-201	nicotine degradation II	BIOCYC	21	-0.73	-2.313	0	44	1.6e-4	0.003
WP1248	Oxidative phosphorylation	WikiPathways	32	-0.719	-2.314	0	48	1.6e-4	0.003
WP79	Tryptophan metabolism	WikiPathways	17	-0.744	-2.32	0	41	1.7e-4	0.003
R-MMU-2142816	Synthesis of (16-20)-hydroxyeicosatetraenoic acids (HETE)	REACTOME	17	-0.853	-2.355	0	23	1.7e-4	0.003
MOUSE_PWY66-241	bupropion degradation	BIOCYC	16	-0.793	-2.357	0	32	1.7e-4	0.003
mmu00830	Retinol metabolism	KEGG	31	-0.688	-2.373	0	71	1.6e-4	0.003
WP1274	Oxidation by Cytochrome P450	WikiPathways	13	-0.795	-2.409	0	35	1.7e-4	0.003
R-MMU-194068	Bile acid and bile salt metabolism	REACTOME	18	-0.769	-2.412	0	42	1.7e-4	0.003
R-MMU-6788656	Histidine, lysine, phenylalanine, tyrosine, proline and tryptophan catabolism	REACTOME	22	-0.775	-2.418	0	41	1.7e-4	0.003
mmu04610	Complement and coagulation cascades	KEGG	38	-0.69	-2.435	0	82	1.5e-4	0.003
R-MMU-211981	Xenobiotics	REACTOME	20	-0.847	-2.531	0	33	1.7e-4	0.003
R-MMU-211859	Biological oxidations	REACTOME	83	-0.642	-2.553	0	196	1.4e-4	0.003
R-MMU-211945	Phase 1 - Functionalization of compounds	REACTOME	53	-0.692	-2.609	0	127	1.5e-4	0.003
R-MMU-211897	Cytochrome P450 - arranged by substrate type	REACTOME	38	-0.775	-2.734	0	82	1.5e-4	0.003
mmu00140	Steroid hormone biosynthesis	KEGG	34	-0.809	-2.747	0	65	1.6e-4	0.003
