# Supplementary material for: Dynamic and static control of the off-target interactions of antisense oligonucleotides using toehold chemistry
Source: Nat Commun. 2023 Dec 2;14:7972. doi: 10.1038/s41467-023-43714-0 (PMC10693639; doi:10.1038/s41467-023-43714-0)
Supplement: Supplementary file 6 — Supplementary Data3 [file 41467_2023_43714_MOESM6_ESM.xlsx]

## Sheet: Sheet1
1147
C364H435N171O143P17S17 optimized with DFTB in AMS.
H	5.79131	-7.53866	30.1212
O	4.90721	-7.87624	29.7981
C	2.22204	-5.43017	28.5609
C	2.96334	-6.43531	27.6858
C	2.50356	-7.6901	28.428
C	2.55598	-7.30507	29.9064
C	3.76394	-7.79848	30.5283
O	2.45934	-5.85171	29.8949
H	1.1575	-5.46116	28.3283
H	4.04362	-6.3292	27.7857
H	2.56691	-6.44762	26.6706
H	3.10748	-8.58239	28.2631
H	1.64747	-7.64567	30.4032
H	3.55852	-8.78361	31.0887
H	3.98383	-7.10943	31.4915
O	1.15397	-7.95815	28.0696
N	2.72043	-4.03284	28.4214
C	1.7932	-2.99984	28.5258
O	0.605866	-3.28169	28.7281
N	2.22711	-1.71906	28.4017
C	3.52158	-1.45536	28.183
N	3.89462	-0.190185	28.0693
C	4.49169	-2.5042	28.0723
C	4.03761	-3.77662	28.1995
H	3.21597	0.540142	28.1469
H	4.85498	0.0352083	27.9058
H	5.45851	-2.30758	27.9091
H	4.68172	-4.53821	28.1287
C	-3.76707	3.33671	28.6116
C	-4.40449	4.6495	29.0606
C	-4.07503	5.53114	26.7806
C	-3.83673	6.85146	26.0498
H	-4.11868	2.55774	29.2962
H	-3.12879	4.98322	26.7486
N	0.294746	0.371247	28.5193
C	-1.04371	0.0507319	28.4052
N	-1.32488	-1.245	28.2497
N	-2.01815	0.956488	28.444
C	-1.54122	2.21847	28.6075
C	-0.235167	2.63074	28.7296
C	0.804782	1.6662	28.6883
O	2.01737	1.83752	28.7789
N	-0.17007	4.01498	28.8816
C	-1.42523	4.39197	28.8472
N	-2.31733	3.35462	28.6829
H	0.952928	-0.380484	28.478
H	-0.585143	-1.91731	28.2218
H	-2.27528	-1.54333	28.1612
H	-1.70977	5.34685	28.9323
O	-0.620441	-8.78714	26.5543
C	-1.35548	-5.24868	25.2647
C	-1.34621	-6.51034	24.4081
C	-2.45569	-7.24432	25.1611
C	-2.18725	-6.94185	26.6352
C	-1.49981	-8.04164	27.2735
O	-1.41132	-5.70947	26.6056
H	-2.23497	-4.6516	25.0231
H	-0.409831	-7.05783	24.5162
H	-1.67408	-6.30231	23.3897
H	-2.4914	-8.32349	25.0121
H	-3.1225	-6.67624	27.128
H	-2.24504	-8.70967	27.8438
H	-0.917104	-7.5991	28.2303
O	-3.70518	-6.67351	24.7941
N	-0.131008	-4.4131	25.113
C	-0.288996	-3.05095	25.1984
O	-1.36952	-2.51984	25.3891
N	0.867051	-2.30948	25.053
C	2.13616	-2.80571	24.8348
O	3.09694	-2.04148	24.7206
C	2.20099	-4.24632	24.7601
C	1.09225	-4.99139	24.898
C	3.5451	-4.86921	24.5246
H	0.775541	-1.31536	25.1117
H	1.16078	-5.98755	24.8428
H	4.29919	-4.08639	24.4432
H	3.52091	-5.4475	23.6011
H	3.79234	-5.52628	25.3583
P	0.841502	-9.1737	27.0772
O	1.79589	-9.14923	25.9464
S	0.741026	-10.836	28.0941
C	-0.859603	5.42064	24.6834
C	-0.938532	6.67455	25.546
C	-1.41948	7.99685	23.4953
C	-0.183719	8.32591	22.6489
H	-1.82736	4.91018	24.7034
H	-1.91994	7.11256	23.0995
N	0.568844	0.554966	25.1447
C	-0.640064	1.10219	25.0304
N	-0.981253	2.37209	25.0392
C	0.104185	3.15892	25.1889
C	1.39942	2.74643	25.3177
C	1.63535	1.36254	25.293
N	2.85522	0.817576	25.4086
N	2.24594	3.83813	25.452
C	1.44917	4.86033	25.4009
N	0.134088	4.52754	25.2425
H	-1.39544	0.455614	24.9227
H	2.96318	-0.176368	25.384
H	3.65687	1.40503	25.5193
H	1.76833	5.80537	25.4713
O	-5.62786	-6.32394	23.2732
C	-4.14298	-3.04841	21.9353
C	-4.87694	-4.08721	21.0939
C	-6.20598	-4.01802	21.8458
C	-5.81117	-3.90933	23.3185
C	-5.90137	-5.1935	23.9758
O	-4.45913	-3.36851	23.281
H	-4.50378	-2.05219	21.679
H	-4.44094	-5.07874	21.2166
H	-5.01985	-3.74124	20.0702
H	-6.86908	-4.87237	21.7094
H	-6.41189	-3.1376	23.7999
H	-6.8969	-5.28764	24.5474
H	-5.16997	-5.16381	24.9324
O	-6.88149	-2.82746	21.4611
N	-2.66128	-3.09406	21.7844
C	-1.96497	-1.89053	21.8507
O	-2.59862	-0.843438	22.0304
N	-0.613844	-1.91053	21.7156
C	0.0354392	-3.0655	21.5223
N	1.35293	-3.03214	21.3964
C	-0.662644	-4.31488	21.4509
C	-2.01205	-4.27301	21.5884
H	1.83813	-2.15919	21.4466
H	1.86304	-3.8799	21.2512
H	-0.178013	-5.17762	21.3066
H	-2.53756	-5.12267	21.5448
P	-4.67219	-7.48793	23.8135
O	-3.88553	-8.04566	22.6909
S	-5.72902	-8.76038	24.8491
C	2.47295	5.27112	21.2384
C	2.83124	6.41422	22.1779
C	2.7861	7.84669	20.1613
C	3.97301	7.44277	19.2781
H	1.3895	5.28247	21.0728
H	1.87646	7.34943	19.8165
N	0.77697	0.575711	21.7549
C	0.0570794	1.74602	21.6155
N	-1.2633	1.60866	21.4748
N	0.617266	2.95327	21.6173
C	1.96619	2.89435	21.771
C	2.76332	1.78339	21.9161
C	2.16756	0.495557	21.9143
O	2.7063	-0.601836	22.0298
N	4.10103	2.1534	22.0469
C	4.07098	3.46221	21.9777
N	2.80716	3.98533	21.81
H	0.265415	-0.283424	21.7409
H	-1.674	0.696944	21.4748
H	-1.84169	2.4176	21.3695
H	4.89168	4.03011	22.0407
O	-8.2315	-1.43738	19.9194
C	-5.10513	0.320447	18.5557
C	-6.30926	-0.101107	17.7203
C	-7.3442	0.746898	18.4597
C	-6.96089	0.624561	19.9343
C	-7.78859	-0.351708	20.6061
O	-5.54924	0.267036	19.9023
H	-4.81157	1.33464	18.2844
H	-6.53921	-1.15763	17.8586
H	-6.2216	0.247569	16.6914
H	-8.38267	0.443278	18.3276
H	-6.99351	1.60904	20.4013
H	-8.64953	0.165554	21.17
H	-7.17948	-0.743259	21.5686
O	-7.19098	2.10127	18.055
N	-3.93311	-0.589367	18.4183
C	-2.6624	-0.0238196	18.4765
O	-2.55982	1.19826	18.6382
N	-1.58096	-0.835879	18.3535
C	-1.73423	-2.1547	18.1796
N	-0.648633	-2.90369	18.0649
C	-3.03335	-2.75632	18.1169
C	-4.10058	-1.92756	18.2421
H	0.256891	-2.48187	18.1089
H	-0.734061	-3.89139	17.9342
H	-3.14809	-3.74115	17.9871
H	-5.025	-2.30674	18.204
P	-8.14243	-2.9326	20.4818
O	-7.83348	-3.8626	19.3728
S	-9.7459	-3.32386	21.5232
C	5.10654	3.15285	17.7909
C	5.87705	4.04162	18.7584
C	6.47042	5.36193	16.7556
C	7.41264	4.43776	15.9757
H	4.21206	3.68997	17.4552
H	5.46211	5.28449	16.3409
N	1.00543	0.358881	18.3753
C	1.11072	1.72655	18.2158
N	-0.0383026	2.38929	18.0652
N	2.27346	2.37426	18.2081
C	3.33022	1.53616	18.3744
C	3.32235	0.171148	18.5396
C	2.08343	-0.520708	18.5479
O	1.87453	-1.72338	18.6812
N	4.62214	-0.313618	18.6777
C	5.36688	0.761922	18.5927
N	4.65169	1.92526	18.4078
H	0.0866295	-0.035833	18.3671
H	-0.906411	1.89296	18.0724
H	-0.0310167	3.38205	17.9452
H	6.36454	0.740112	18.6562
O	-7.46627	3.99643	16.485
C	-3.9035	3.56144	15.128
C	-5.12548	3.91552	14.2872
C	-5.46457	5.22056	15.0073
C	-5.22647	4.91817	16.4866
C	-6.47006	4.62468	17.1626
O	-4.29437	3.79904	16.4712
H	-3.06998	4.20548	14.8473
H	-5.93241	3.19792	14.436
H	-4.84948	4.13089	13.255
H	-6.48315	5.58321	14.8697
H	-4.67437	5.74071	16.9415
H	-6.86272	5.55728	17.7128
H	-6.20737	3.9641	18.135
O	-4.54466	6.22037	14.5879
N	0.0521536	0.282116	15.0634
C	-0.0163322	1.60598	15.1925
N	-1.07477	2.38622	15.2
C	-2.20396	1.66349	15.0508
C	-2.29251	0.308449	14.908
C	-1.08945	-0.415448	14.916
N	-1.02708	-1.74868	14.7855
N	-3.6185	-0.0809337	14.7792
C	-4.27989	1.03274	14.8472
N	-3.48984	2.13457	15.0118
H	0.861731	2.07285	15.2988
H	-0.140574	-2.21141	14.7985
H	-1.86696	-2.28015	14.6752
H	-5.27676	1.08039	14.7848
P	-8.2729	2.74261	17.066
O	-8.5694	1.79234	15.9708
S	-9.80057	3.38512	18.0967
C	6.05514	-0.145945	14.4568
C	7.11583	0.244453	15.4787
C	8.03133	1.66009	13.6715
C	8.26071	0.614345	12.5811
H	5.64111	0.743372	13.9757
H	7.09776	2.19197	13.4686
N	4.93398	-0.875463	15.0466
C	3.72233	-0.231413	14.9771
O	3.61985	0.970317	14.8001
N	2.61184	-1.03961	15.1219
C	2.61336	-2.40457	15.3254
O	1.55256	-3.02228	15.4407
C	3.93193	-2.99031	15.384
C	5.0286	-2.22756	15.2462
H	3.9935	-3.97767	15.5299
H	1.71892	-0.591766	15.0746
H	5.93176	-2.65471	15.2902
O	-3.65353	7.89215	12.9932
C	-1.02634	5.42676	11.6727
C	-1.80687	6.41883	10.8171
C	-1.31436	7.68452	11.5187
C	-1.29961	7.32187	13.0035
C	-2.47832	7.82503	13.672
O	-1.2031	5.86847	13.0096
H	0.026556	5.45387	11.3917
H	-2.88149	6.31461	10.9674
H	-1.45687	6.41568	9.78487
H	-1.92545	8.57442	11.3678
H	-0.369639	7.66962	13.4534
H	-2.24805	8.81844	14.2076
H	-2.6541	7.15066	14.6544
O	0.0175063	7.94667	11.0955
N	-1.53007	4.02765	11.5771
C	-0.598457	3.02089	11.6557
O	0.593941	3.23094	11.7973
N	-1.10203	1.73822	11.5633
C	-2.42735	1.38842	11.4027
O	-2.75856	0.202781	11.3325
C	-3.32943	2.5136	11.3306
C	-2.86646	3.77126	11.4178
C	-4.79037	2.22171	11.1562
H	-0.441473	0.989409	11.6181
H	-3.50949	4.53529	11.3653
H	-4.94251	1.14337	11.1094
H	-5.14461	2.67882	10.2323
H	-5.34598	2.63051	12
P	-5.04304	7.36037	13.5819
O	-5.84124	6.74957	12.4956
S	-5.90226	8.79138	14.5928
C	4.79444	-3.4106	11.0378
C	6.01013	-3.15557	11.9201
C	6.9018	-1.73023	10.1031
C	6.61563	-2.52439	8.82963
H	4.72819	-2.71905	10.1982
H	6.10702	-0.99086	10.2378
N	0.826386	-0.401259	11.6422
C	2.12088	-0.136973	11.4733
N	3.14346	-0.963623	11.467
C	2.73441	-2.2336	11.6661
C	1.44994	-2.65707	11.8535
C	0.444732	-1.67685	11.8391
N	-0.857173	-1.94936	12.0098
N	1.41269	-4.03372	12.0265
C	2.65561	-4.39401	11.9396
N	3.5169	-3.35675	11.7215
H	2.34713	0.826732	11.3312
H	-1.52968	-1.20947	11.9898
H	-1.15556	-2.89237	12.157
H	2.95584	-5.344	12.0247
O	1.72114	8.75208	9.48892
C	2.3982	5.19431	8.22088
C	2.34969	6.44289	7.3467
C	3.49191	7.18778	8.03749
C	3.29064	6.90768	9.52659
C	2.63245	8.01722	10.1787
O	2.51458	5.67527	9.55079
H	3.26604	4.59335	7.94877
H	1.41898	6.99227	7.48879
H	2.63115	6.2194	6.31772
H	3.52045	8.26457	7.87076
H	4.24735	6.64922	9.98049
H	3.40253	8.69353	10.7045
H	2.09385	7.58938	11.1675
O	4.72367	6.61107	7.62291
N	0.57871	0.436016	8.30736
C	1.87851	0.888517	8.42132
N	2.81428	-0.0505215	8.57885
N	2.2103	2.17678	8.38046
C	1.12787	2.98173	8.21507
C	-0.194098	2.62398	8.093
C	-0.54926	1.25085	8.13643
O	-1.66258	0.740689	8.04608
N	-0.995674	3.75402	7.93869
C	-0.142316	4.74876	7.97185
N	1.1684	4.35696	8.13745
H	0.43012	-0.551982	8.3502
H	2.55421	-1.01559	8.60824
H	3.77543	0.211309	8.66741
H	-0.417901	5.70603	7.88494
P	0.284264	9.14699	10.0717
O	-0.720376	9.10578	8.98574
S	0.429823	10.8248	11.0578
C	1.90109	-5.44544	7.77393
C	3.32594	-5.37706	8.32626
C	4.09918	-4.38603	6.18765
C	3.65733	-5.24943	5.01021
H	1.86419	-5.23456	6.70422
H	3.34619	-3.60855	6.3432
N	0.9125	-4.58063	8.4138
C	1.136	-3.21078	8.30717
O	2.28782	-2.80776	8.10476
N	0.0795187	-2.3663	8.42937
C	-1.1528	-2.84233	8.64825
N	-2.14945	-1.97823	8.76005
C	-1.40378	-4.24866	8.76119
C	-0.334824	-5.07516	8.63597
H	-1.97208	-0.997304	8.6809
H	-3.0798	-2.30628	8.92366
H	-2.3239	-4.60447	8.92458
H	-0.466283	-6.06381	8.70833
O	6.57558	6.23792	6.0219
C	5.03272	2.94308	4.80219
C	5.72744	3.96881	3.91285
C	7.08921	3.91052	4.60472
C	6.76157	3.82421	6.09523
C	6.88103	5.11813	6.72833
O	5.40942	3.28335	6.12726
H	5.38187	1.94297	4.54486
H	5.29712	4.96223	4.04024
H	5.82393	3.60737	2.8891
H	7.74516	4.76248	4.42547
H	7.38376	3.05963	6.56053
H	7.90141	5.22054	7.25278
H	6.19374	5.10313	7.7174
O	7.747	2.71406	4.20784
N	0.692968	0.194066	4.92163
C	1.97604	-0.145824	5.03265
N	3.04459	0.619477	4.99205
C	2.70201	1.91149	4.8098
C	1.43745	2.40972	4.67967
C	0.378216	1.49006	4.74043
N	-0.911834	1.83851	4.62791
N	1.47321	3.78644	4.50671
C	2.73767	4.0732	4.5373
N	3.54569	2.98695	4.71794
H	2.15164	-1.12136	5.16578
H	-1.6249	1.13928	4.67896
H	-1.16082	2.79762	4.49297
H	3.08891	5.00408	4.43758
P	5.64498	7.41027	6.5873
O	4.80806	7.95125	5.49317
S	6.74871	8.69768	7.55393
C	-1.61497	-5.39299	4.49226
C	-0.376463	-6.12986	5.0144
C	0.805444	-5.7055	2.87873
C	-0.0281344	-6.05332	1.65957
H	-1.57179	-5.24533	3.41207
H	0.656274	-4.64597	3.09706
N	-1.91355	-4.08937	5.0982
C	-0.929003	-3.13873	4.97657
O	0.241517	-3.41815	4.7819
N	-1.35193	-1.82896	5.0898
C	-2.64594	-1.40229	5.30917
O	-2.90368	-0.199398	5.39255
C	-3.60829	-2.47284	5.42309
C	-3.22412	-3.75537	5.31694
H	-4.563	-2.22175	5.58268
H	-0.651794	-1.12	5.00446
H	-3.90778	-4.48042	5.39913
O	9.02624	1.30041	2.62767
C	5.84189	-0.476741	1.43371
C	7.00679	-0.0682573	0.53837
C	8.07445	-0.905359	1.24279
C	7.75832	-0.760645	2.73129
C	8.61528	0.22537	3.35
O	6.34654	-0.40316	2.7579
H	5.53669	-1.49481	1.19134
H	7.24241	0.990159	0.650171
H	6.87271	-0.432396	-0.480132
H	9.10577	-0.604124	1.05919
H	7.8124	-1.73797	3.21108
H	9.50106	-0.283615	3.88212
H	8.05027	0.631614	4.33312
O	7.90352	-2.26563	0.86593
N	4.66453	0.431297	1.33591
C	3.39796	-0.132873	1.46011
O	3.30323	-1.35234	1.64472
N	2.31178	0.677607	1.37398
C	2.45656	1.9936	1.17341
N	1.36663	2.74114	1.09675
C	3.7513	2.59377	1.0429
C	4.82339	1.76662	1.13207
H	0.464171	2.32035	1.1881
H	1.44571	3.72673	0.94747
H	3.85971	3.57648	0.893179
H	5.74501	2.14487	1.0464
P	8.96224	2.80398	3.17092
O	8.60304	3.71723	2.06315
S	10.612	3.211	4.13095
C	-4.51822	-3.302	1.26668
C	-3.83748	-4.61171	1.66816
C	-2.70035	-4.7019	-0.529352
C	-3.62295	-4.74052	-1.74061
H	-4.61541	-3.22139	0.181767
H	-2.45043	-3.65784	-0.315575
N	-0.270548	-0.515802	1.53106
C	-0.3825	-1.88568	1.3971
N	0.758748	-2.55102	1.20461
N	-1.54417	-2.53304	1.45194
C	-2.5926	-1.69216	1.65321
C	-2.57771	-0.324818	1.79729
C	-1.33993	0.366661	1.739
O	-1.12562	1.57114	1.84448
N	-3.87007	0.162423	1.98685
C	-4.61754	-0.914023	1.95191
N	-3.91106	-2.08027	1.75234
H	0.646798	-0.121571	1.47528
H	1.62612	-2.05493	1.16499
H	0.746372	-3.54547	1.10007
H	-5.6113	-0.890916	2.06019
O	8.10803	-4.18437	-0.686062
C	4.48727	-3.76869	-1.88668
C	5.67002	-4.13584	-2.77657
C	6.04185	-5.42999	-2.05292
C	5.87092	-5.10522	-0.569075
C	7.14377	-4.80198	0.0453638
O	4.9387	-3.98612	-0.559093
H	3.64212	-4.41661	-2.1196
H	6.48263	-3.41636	-2.67529
H	5.34761	-4.36668	-3.79181
H	7.05327	-5.79502	-2.23104
H	5.34029	-5.9206	-0.0772525
H	7.56127	-5.72631	0.591236
H	6.92518	-4.12671	1.0186
O	5.10422	-6.43569	-2.41508
N	0.53164	-0.489367	-1.82147
C	0.606358	-1.81116	-1.67565
N	1.66432	-2.59156	-1.70434
C	2.78534	-1.87154	-1.91544
C	2.86686	-0.518845	-2.08255
C	1.66516	0.205502	-2.03097
N	1.59648	1.53664	-2.1786
N	4.18552	-0.131904	-2.27711
C	4.84969	-1.24465	-2.22235
N	4.06829	-2.3436	-2.00558
H	-0.265826	-2.27607	-1.52263
H	0.711313	1.99981	-2.13243
H	2.43031	2.06609	-2.33484
H	5.84272	-1.29358	-2.32922
P	8.93972	-2.9222	-0.16129
O	9.18597	-1.98867	-1.28294
S	10.5131	-3.54948	0.808435
C	-5.51221	-0.00577092	-2.22272
C	-5.81012	-1.43687	-1.7661
C	-4.99327	-2.33568	-3.92253
C	-5.56902	-1.76526	-5.20451
H	-5.40889	0.0501475	-3.30803
H	-4.09517	-1.76417	-3.68023
N	-4.34633	0.669498	-1.63452
C	-3.13886	0.0240566	-1.74914
O	-3.04409	-1.18024	-1.91244
N	-2.02322	0.833967	-1.66702
C	-2.01598	2.20184	-1.48426
O	-0.951262	2.82086	-1.42644
C	-3.33074	2.78885	-1.37486
C	-4.43227	2.02449	-1.45125
H	-3.38598	3.77833	-1.24124
H	-1.13321	0.385156	-1.74792
H	-5.33265	2.45256	-1.37285
O	4.14232	-8.13105	-3.94232
C	1.45714	-5.68498	-5.17948
C	2.19844	-6.69012	-6.05454
C	1.73866	-7.9449	-5.31234
C	1.79108	-7.55987	-3.83401
C	2.99905	-8.05329	-3.21208
O	1.69445	-6.10651	-3.8455
H	0.3926	-5.71596	-5.41209
H	3.27872	-6.584	-5.9547
H	1.80202	-6.70243	-7.06976
H	2.34258	-8.83719	-5.47724
H	0.882572	-7.90047	-3.33721
H	2.79362	-9.03842	-2.65163
H	3.21893	-7.36423	-2.2489
O	0.389071	-8.21296	-5.67073
N	1.95554	-4.28764	-5.31897
C	1.0283	-3.25465	-5.21452
O	-0.159031	-3.53649	-5.01223
N	1.46221	-1.97386	-5.33866
C	2.75669	-1.71016	-5.55735
N	3.12972	-0.44499	-5.67109
C	3.72679	-2.75901	-5.66805
C	3.27271	-4.03142	-5.54092
H	2.45107	0.285337	-5.5935
H	4.09009	-0.219597	-5.8346
H	4.69361	-2.56239	-5.83129
H	3.91682	-4.79301	-5.61168
P	5.55688	-7.59092	-3.42531
O	6.30484	-6.99687	-4.55577
S	6.46223	-9.00699	-2.43323
C	-4.43954	3.30737	-5.5242
C	-5.45982	2.19838	-5.27488
C	-4.95716	1.15257	-7.46948
C	-5.24592	1.89115	-8.77059
H	-4.39805	3.54045	-6.59109
H	-3.92562	1.36994	-7.17974
N	-0.47015	0.116442	-5.22111
C	-1.80861	-0.204073	-5.33519
N	-2.08977	-1.49981	-5.49068
N	-2.78304	0.701683	-5.29633
C	-2.30612	1.96366	-5.13282
C	-1.00006	2.37593	-5.0108
C	0.0398849	1.41139	-5.0521
O	1.25247	1.58271	-4.96145
N	-0.934967	3.76018	-4.85878
C	-2.19012	4.13716	-4.89319
N	-3.08223	3.09982	-5.05749
H	0.188031	-0.635289	-5.26237
H	-1.35004	-2.17212	-5.51858
H	-3.04017	-1.79813	-5.57921
H	-2.47467	5.09205	-4.80803
O	-1.38534	-9.04194	-7.18609
C	-2.12038	-5.50348	-8.47571
C	-2.11111	-6.76514	-9.33224
C	-3.22059	-7.49913	-8.57924
C	-2.95214	-7.19665	-7.10519
C	-2.26471	-8.29644	-6.46688
O	-2.17621	-5.96428	-7.13479
H	-2.99986	-4.90641	-8.71726
H	-1.17473	-7.31263	-9.2242
H	-2.43898	-6.55711	-10.3507
H	-3.25629	-8.5783	-8.72823
H	-3.8874	-6.93104	-6.61236
H	-3.00994	-8.96448	-5.89659
H	-1.682	-7.8539	-5.51006
O	-4.47008	-6.92832	-8.94624
N	-0.225303	-0.727677	-8.55444
C	-1.4579	-1.20338	-8.38537
N	-1.87284	-2.45104	-8.37714
C	-0.843117	-3.3	-8.57432
C	0.46692	-2.96381	-8.76161
C	0.784375	-1.59615	-8.74932
N	2.02767	-1.12342	-8.92022
N	1.24114	-4.10304	-8.9323
C	0.388983	-5.07685	-8.84421
N	-0.895905	-4.66791	-8.62742
H	-2.16837	-0.513805	-8.24473
H	2.19471	-0.137599	-8.90184
H	2.78773	-1.7567	-9.066
H	0.64876	-6.03885	-8.92756
P	0.0766053	-9.4285	-6.66315
O	1.03099	-9.40404	-7.79399
S	-0.0246257	-11.0919	-5.647
C	-1.62319	5.26073	-8.94578
C	-3.11676	5.01219	-8.73429
C	-3.34851	4.05532	-11.001
C	-3.24455	4.81185	-12.3192
H	-1.42266	5.45952	-10.001
H	-2.35397	3.67141	-10.7694
N	-0.630808	4.27274	-8.49789
C	-0.871953	2.92233	-8.57435
O	-1.98919	2.45555	-8.71574
N	0.243991	2.11419	-8.48001
C	1.54853	2.53504	-8.31951
O	2.4671	1.7156	-8.24752
C	1.7009	3.96923	-8.24977
C	0.632645	4.77817	-8.33879
H	2.62587	4.3311	-8.13363
H	0.0918439	1.1273	-8.53323
H	0.761783	5.76849	-8.28798
O	-6.39276	-6.57874	-10.4671
C	-4.90788	-3.30322	-11.8051
C	-5.64184	-4.34202	-12.6465
C	-6.97088	-4.27283	-11.8945
C	-6.57606	-4.16414	-10.4219
C	-6.66627	-5.44831	-9.76457
O	-5.22403	-3.62331	-10.4593
H	-5.26868	-2.30699	-12.0614
H	-5.20584	-5.33355	-12.5237
H	-5.78474	-3.99604	-13.6701
H	-7.63398	-5.12717	-12.031
H	-7.17679	-3.39241	-9.94047
H	-7.66179	-5.54244	-9.19293
H	-5.93486	-5.41862	-8.808
O	-7.64638	-3.08226	-12.2792
N	-0.63918	-0.523852	-11.9136
C	-1.95004	-0.12564	-11.74
N	-2.14765	1.18413	-11.5738
N	-2.97667	-0.972716	-11.7339
C	-2.58227	-2.26024	-11.917
C	-1.30941	-2.74816	-12.0969
C	-0.213923	-1.8462	-12.1036
O	0.981209	-2.08814	-12.2483
N	-1.33237	-4.13366	-12.2499
C	-2.60462	-4.43651	-12.1587
N	-3.42618	-3.34886	-11.956
H	0.063109	0.187997	-11.9028
H	-1.3693	1.81194	-11.58
H	-3.07396	1.53753	-11.4431
H	-2.94814	-5.37288	-12.2298
P	-5.43709	-7.74274	-9.92685
O	-4.65042	-8.30047	-11.0495
S	-6.49542	-9.01534	-8.89215
C	1.8297	5.1269	-12.3355
C	0.461505	5.79923	-12.2292
C	-0.292803	4.97532	-14.4093
C	-0.0339266	5.35309	-15.8648
H	2.18937	5.22077	-13.3641
H	0.407749	4.17424	-14.1647
N	2.04226	3.73052	-11.9304
C	1.05234	2.75369	-11.9918
O	-0.124325	3.10489	-12.141
N	1.41564	1.44954	-11.8855
C	2.70094	1.11018	-11.7247
N	3.00393	-0.174789	-11.6262
C	3.73485	2.10029	-11.659
C	3.3508	3.39732	-11.7673
H	2.28097	-0.864022	-11.6723
H	3.95584	-0.456289	-11.5056
H	4.69475	1.84714	-11.539
H	4.04089	4.11973	-11.7265
O	-8.9964	-1.69219	-13.821
C	-5.87003	0.0656416	-15.1847
C	-7.07416	-0.355912	-16.0201
C	-8.10909	0.492093	-15.2807
C	-7.72579	0.369756	-13.806
C	-8.55349	-0.606513	-13.1343
O	-6.31413	0.0122304	-13.838
H	-5.57647	1.07983	-15.456
H	-7.30411	-1.41244	-15.8817
H	-6.9865	-0.00723596	-17.049
H	-9.14757	0.188473	-15.4128
H	-7.75841	1.35423	-13.3391
H	-9.41443	-0.0892507	-12.5703
H	-7.94438	-0.998064	-12.1718
O	-7.95588	1.84647	-15.6854
N	-4.698	-0.844173	-15.322
C	-3.4273	-0.278625	-15.2639
O	-3.32471	0.943458	-15.1022
N	-2.34586	-1.09068	-15.3869
C	-2.49912	-2.40951	-15.5608
N	-1.41353	-3.15849	-15.6755
C	-3.79825	-3.01113	-15.6234
C	-4.86548	-2.18236	-15.4983
H	-0.508006	-2.73668	-15.6315
H	-1.49896	-4.14619	-15.8061
H	-3.91299	-3.99596	-15.7532
H	-5.7899	-2.56155	-15.5364
P	-8.90732	-3.18741	-13.2585
O	-8.59838	-4.1174	-14.3675
S	-10.5112	-3.57815	-12.2174
C	4.52016	2.97188	-15.2291
C	3.79002	4.20248	-15.7614
C	3.55111	3.23464	-18.0349
C	4.64532	3.39532	-19.0931
H	5.48393	2.9024	-15.7453
H	2.58539	3.16633	-18.5412
N	0.240529	0.104076	-15.365
C	0.345827	1.47174	-15.5246
N	-0.803199	2.13448	-15.6752
N	1.50856	2.11945	-15.5322
C	2.56533	1.28135	-15.366
C	2.55745	-0.0836572	-15.2008
C	1.31853	-0.775513	-15.1925
O	1.10964	-1.97819	-15.0592
N	3.85724	-0.568423	-15.0626
C	4.60198	0.507117	-15.1476
N	3.88679	1.67046	-15.3326
H	-0.678267	-0.290638	-15.3732
H	-1.67131	1.63815	-15.668
H	-0.795913	3.12725	-15.7952
H	5.59965	0.485307	-15.0842
O	-8.23117	3.74163	-17.2553
C	-4.66839	3.30663	-18.6124
C	-5.89037	3.66071	-19.4532
C	-6.22947	4.96576	-18.7331
C	-5.99136	4.66337	-17.2537
C	-7.23496	4.36987	-16.5778
O	-5.05927	3.54423	-17.2691
H	-3.83488	3.95067	-18.8931
H	-6.69731	2.94312	-19.3043
H	-5.61438	3.87608	-20.4854
H	-7.24805	5.32841	-18.8706
H	-5.43927	5.4859	-16.7988
H	-7.62761	5.30248	-16.0275
H	-6.97226	3.7093	-15.6053
O	-5.30956	5.96556	-19.1525
N	-0.712743	0.0273107	-18.677
C	-0.781229	1.35118	-18.5479
N	-1.83967	2.13142	-18.5404
C	-2.96886	1.40868	-18.6896
C	-3.0574	0.0536442	-18.8324
C	-1.85435	-0.670253	-18.8244
N	-1.79198	-2.00349	-18.9549
N	-4.38339	-0.335739	-18.9611
C	-5.04479	0.777932	-18.8931
N	-4.25473	1.87977	-18.7286
H	0.0968341	1.81805	-18.4416
H	-0.905471	-2.46622	-18.9419
H	-2.63186	-2.53495	-19.0652
H	-6.04166	0.825582	-18.9556
P	-9.03779	2.48781	-16.6744
O	-9.33429	1.53753	-17.7695
S	-10.5656	3.13037	-15.6437
C	5.18927	-0.533126	-19.5646
C	6.02937	0.567997	-18.9464
C	6.63494	1.10257	-21.2904
C	6.84288	-0.24454	-21.9909
H	4.66596	-0.151199	-20.4462
H	7.34304	1.7907	-21.7609
N	4.16908	-1.13027	-18.6938
C	2.95744	-0.486218	-18.7633
O	2.85495	0.715512	-18.9403
N	1.84695	-1.29441	-18.6185
C	1.84846	-2.65937	-18.415
O	0.787668	-3.27709	-18.2996
C	3.16703	-3.24511	-18.3564
C	4.2637	-2.48237	-18.4942
H	3.22861	-4.23248	-18.2105
H	0.954025	-0.846571	-18.6658
H	5.16686	-2.90951	-18.4502
O	-4.41843	7.63734	-20.7471
C	-1.79124	5.17195	-22.0676
C	-2.57177	6.16402	-22.9233
C	-2.07926	7.42971	-22.2217
C	-2.06451	7.06706	-20.7369
C	-3.24322	7.57022	-20.0684
O	-1.968	5.61366	-20.7308
H	-0.738341	5.19906	-22.3487
H	-3.64639	6.0598	-22.773
H	-2.22176	6.16087	-23.9555
H	-2.69034	8.31962	-22.3725
H	-1.13454	7.41481	-20.287
H	-3.01294	8.56363	-19.5327
H	-3.419	6.89586	-19.0859
O	-0.74739	7.69187	-22.6449
N	-2.29496	3.77284	-22.1633
C	-1.36335	2.76609	-22.0847
O	-0.170955	2.97613	-21.9431
N	-1.86693	1.48342	-22.1771
C	-3.19225	1.13361	-22.3377
O	-3.52345	-0.0520244	-22.4078
C	-4.09433	2.2588	-22.4098
C	-3.63136	3.51646	-22.3226
C	-5.55527	1.9669	-22.5842
H	-1.20637	0.734604	-22.1223
H	-4.27438	4.28049	-22.375
H	-5.7074	0.888562	-22.631
H	-5.90951	2.42402	-23.5081
H	-6.11088	2.3757	-21.7403
P	-5.80793	7.10556	-20.1585
O	-6.60614	6.49477	-21.2448
S	-6.66694	8.5372	-19.1482
C	3.98026	-3.68468	-22.795
C	5.23842	-3.5988	-21.9468
C	6.45973	-3.99584	-24.0601
C	5.89985	-5.32589	-24.5775
H	3.97911	-2.83099	-23.4829
N	0.0614894	-0.656065	-22.0981
C	1.35598	-0.391778	-22.267
N	2.37856	-1.21843	-22.2734
C	1.96951	-2.4884	-22.0742
C	0.685046	-2.91188	-21.8869
C	-0.320165	-1.93166	-21.9013
N	-1.62207	-2.20417	-21.7306
N	0.647791	-4.28853	-21.7139
C	1.89071	-4.64881	-21.8008
N	2.752	-3.61155	-22.0189
H	1.58223	0.571927	-22.4092
H	-2.29458	-1.46428	-21.7505
H	-1.92046	-3.14717	-21.5834
H	2.19095	-5.59881	-21.7157
O	0.956244	8.49727	-24.2514
C	1.6333	4.9395	-25.5195
C	1.5848	6.18809	-26.3937
C	2.72701	6.93298	-25.7029
C	2.52574	6.65288	-24.2138
C	1.86756	7.76242	-23.5617
O	1.74968	5.42047	-24.1896
H	2.50114	4.33854	-25.7916
H	0.654087	6.73747	-26.2516
H	1.86625	5.9646	-27.4227
H	2.75556	8.00977	-25.8696
H	3.48245	6.39442	-23.7599
H	2.63764	8.43873	-23.0359
H	1.32896	7.33457	-22.5728
O	3.95878	6.35627	-26.1175
N	0.403499	4.10215	-25.6029
C	0.565661	2.74139	-25.5042
O	1.6539	2.21284	-25.3546
N	-0.59553	1.99821	-25.5858
C	-1.8734	2.49151	-25.7538
O	-2.8381	1.72598	-25.8128
C	-1.94203	3.93086	-25.8471
C	-0.828443	4.67755	-25.7709
C	-3.29565	4.55058	-26.0309
H	-0.501115	1.00505	-25.5163
H	-0.899745	5.67279	-25.838
H	-4.05239	3.76688	-26.0662
H	-3.31353	5.11486	-26.9632
H	-3.50508	5.22025	-25.1969
P	-0.480633	8.89218	-23.6687
O	-1.48527	8.85098	-24.7546
S	-0.334627	10.5693	-22.6824
C	1.23535	-5.63985	-25.8458
C	1.89439	-6.49135	-24.7632
C	3.41624	-7.27554	-26.5258
C	2.42341	-8.1234	-27.3251
H	1.96993	-4.93979	-26.2576
N	-0.292496	-0.864634	-25.4645
C	0.91018	-1.41394	-25.6252
N	1.25185	-2.68368	-25.6127
C	0.174578	-3.46778	-25.4021
C	-1.11363	-3.05295	-25.221
C	-1.35091	-1.66951	-25.2559
N	-2.56448	-1.12245	-25.0934
N	-1.95282	-4.14221	-25.032
C	-1.15884	-5.16533	-25.1037
N	0.147603	-4.83543	-25.3266
H	1.65968	-0.769317	-25.7768
H	-2.67378	-0.128951	-25.128
H	-3.36009	-1.70789	-24.9376
H	-1.47415	-6.1091	-25.0047
O	5.81068	5.98311	-27.7185
C	4.26783	2.68827	-28.9382
C	4.96255	3.714	-29.8275
C	6.32432	3.65572	-29.1356
C	5.99668	3.5694	-27.6451
C	6.11614	4.86332	-27.012
O	4.64452	3.02854	-27.6131
H	4.61698	1.68817	-29.1955
H	4.53222	4.70742	-29.7001
H	5.05904	3.35257	-30.8513
H	6.98026	4.50768	-29.3149
H	6.61886	2.80482	-27.1798
H	7.13651	4.96573	-26.4876
H	5.42884	4.84833	-26.023
O	6.9821	2.45925	-29.5325
H	7.74161	2.51545	-30.1806
N	-0.0719287	-0.0607391	-28.8187
C	1.21114	-0.400629	-28.7077
N	2.27969	0.364672	-28.7483
C	1.93711	1.65668	-28.9306
C	0.672558	2.15491	-29.0607
C	-0.386681	1.23525	-28.9999
N	-1.67673	1.58371	-29.1125
N	0.708314	3.53163	-29.2337
C	1.97278	3.8184	-29.2031
N	2.7808	2.73214	-29.0224
H	1.38674	-1.37616	-28.5746
H	-2.38979	0.884477	-29.0614
H	-1.92571	2.54282	-29.2474
H	2.32401	4.74927	-29.3028
P	4.88008	7.15546	-27.1531
O	4.04316	7.69645	-28.2472
S	5.98406	8.44193	-26.1863
O	-2.46632	-8.30688	-30.3852
C	-2.32015	-5.67416	-29.1498
C	-1.95682	-6.66954	-28.0457
C	-0.290366	-7.64541	-29.5812
C	-1.26917	-8.22253	-30.6043
H	-1.51784	-5.52841	-29.8708
N	-2.67845	-4.34418	-28.6422
C	-1.6939	-3.39354	-28.7638
O	-0.52338	-3.67295	-28.9585
N	-2.11683	-2.08376	-28.6506
C	-3.41084	-1.6571	-28.4312
O	-3.66858	-0.454203	-28.3478
C	-4.37318	-2.72765	-28.3173
C	-3.98902	-4.01018	-28.4234
H	-5.3279	-2.47656	-28.1577
H	-1.41669	-1.3748	-28.7359
H	-4.67268	-4.73523	-28.3412
H	-3.18868	-6.09561	-29.6629
C	-0.950542	-8.755	-27.4456
H	-1.3208	-8.45986	-26.4614
H	-1.66234	-9.45583	-27.8973
C	0.388066	-9.47982	-27.2875
H	0.207157	-10.3542	-26.6558
H	0.78691	-9.82051	-28.2454
O	-2.60537	-6.68522	-27.0113
N	-0.923015	-7.53064	-28.2728
H	0.587628	-8.28638	-29.5002
H	0.0650413	-6.66566	-29.909
N	-0.700471	-8.60672	-31.7528
H	0.287458	-8.53943	-31.911
H	-1.28674	-8.98852	-32.4734
N	1.39974	-8.65782	-26.6412
O	2.58214	-8.26673	-28.5288
O	1.41608	-6.6012	-23.6468
H	0.854997	-6.27188	-26.6536
H	4.39034	-7.76373	-26.5816
H	3.5206	-6.30622	-27.021
C	3.7666	-7.89924	-24.1247
C	5.27556	-7.62364	-24.0796
N	3.05416	-7.0977	-25.129
H	3.62611	-8.96279	-24.3459
H	3.31409	-7.67423	-23.1563
H	5.72987	-7.79523	-25.0592
H	5.71655	-8.31564	-23.3579
N	5.61547	-6.26775	-23.6611
H	3.96306	-4.60667	-23.3776
O	5.20771	-3.36507	-20.7479
O	5.73687	-5.48335	-25.7774
H	7.50919	-3.96628	-24.3637
H	5.94339	-3.18289	-24.5803
C	7.65569	-3.56485	-21.8996
C	8.27613	-2.19545	-22.2284
N	6.39636	-3.8027	-22.6158
H	8.36394	-4.34556	-22.1884
H	7.44851	-3.64478	-20.8304
H	8.12078	-1.95889	-23.2848
H	9.34864	-2.2483	-22.0255
N	7.73923	-1.08649	-21.4403
H	5.86032	-1.33236	-19.8852
O	6.02112	0.853506	-17.7595
O	6.24091	-0.49249	-23.0228
H	5.62579	1.46295	-21.5181
H	1.3399	-8.55845	-25.6393
H	5.8521	-6.1159	-22.6918
H	8.2624	-0.792835	-20.6288
N	6.87362	1.14395	-19.8456
C	7.72828	2.22822	-19.3539
C	7.04128	3.59841	-19.4556
N	5.86956	3.65558	-18.5968
H	4.71256	3.17766	-14.17
O	3.61061	5.13752	-14.9777
H	7.96922	2.00693	-18.3112
H	8.64761	2.24044	-19.9433
H	6.71723	3.80024	-20.4796
H	7.74749	4.37034	-19.139
H	3.73652	2.2975	-17.5098
H	6.03347	3.55499	-17.6068
O	4.41061	3.28386	-20.2856
C	3.13463	5.64866	-17.5705
C	1.63376	5.93513	-17.5167
N	3.51591	4.32106	-17.0687
N	1.14789	5.91886	-16.1396
N	-0.166752	6.02846	-13.4112
H	3.46757	5.71772	-18.6087
H	3.67156	6.39033	-16.9718
H	1.05981	5.19606	-18.086
H	1.46289	6.92332	-17.9585
H	1.83103	6.07166	-15.41
H	-1.3071	4.56717	-14.3474
O	-0.845581	5.04	-16.7273
H	2.47367	5.7365	-11.693
O	0.124743	6.35234	-11.1886
C	-1.07431	7.17517	-13.5035
C	-2.56938	6.84736	-13.4417
N	-2.89984	6.10684	-12.2366
N	-3.8456	4.80001	-9.85488
H	-0.81246	7.84887	-12.6834
H	-0.8735	7.67559	-14.4561
H	-3.12059	7.79283	-13.4465
H	-2.88318	6.24829	-14.3003
H	-2.64595	6.51871	-11.3517
H	-4.00897	3.20118	-11.1664
H	-1.42278	6.17843	-8.38407
O	-3.4371	4.22949	-13.3757
O	-3.63193	5.25796	-7.65074
C	-5.28022	5.0998	-9.82203
C	-6.20178	3.87396	-9.80383
N	-5.95209	3.02763	-8.65155
N	-5.83991	1.46846	-6.35265
H	-4.83129	4.1822	-4.9954
H	-5.45807	5.7062	-8.93043
H	-5.51522	5.69098	-10.7126
H	-7.23434	4.23255	-9.75953
H	-6.07585	3.26491	-10.7022
H	-6.20936	3.38218	-7.74442
H	-5.00839	0.0775286	-7.66425
O	-4.84357	1.45578	-9.83974
O	-6.04402	2.12997	-4.19886
C	-7.20851	0.936783	-6.37063
C	-7.34012	-0.588355	-6.34571
H	-7.72138	1.36031	-5.50341
H	-7.69131	1.29909	-7.28483
H	-8.40588	-0.831	-6.37631
H	-6.8454	-1.04226	-7.20785
H	-4.65566	-3.34988	-4.14596
N	-6.76521	-1.17019	-5.14513
N	-5.85399	-2.37421	-2.74867
O	-6.19319	-1.65754	-0.625118
O	-4.91515	-1.85313	-6.23858
H	-7.27754	-1.10796	-4.27949
H	-6.39548	0.571183	-1.93607
C	-6.67323	-3.57495	-2.53267
C	-5.91962	-4.91184	-2.53279
N	-4.92128	-4.97809	-1.48191
N	-3.228	-5.3134	0.681934
H	-7.18236	-3.44149	-1.57504
H	-7.42072	-3.61546	-3.33249
H	-6.65534	-5.70298	-2.36425
H	-5.42055	-5.09302	-3.48745
H	-5.23918	-5.15914	-0.543826
H	-1.76288	-5.19505	-0.795837
H	-5.52285	-3.35515	1.69751
O	-3.18275	-4.5453	-2.86204
O	-3.99648	-5.06782	2.79554
C	-3.17718	-6.77788	0.800704
C	-1.78723	-7.4115	0.689239
N	-0.92465	-7.03831	1.79644
N	0.556791	-6.47452	4.09009
H	-3.62048	-7.03298	1.7664
H	-3.79772	-7.19705	0.00038638
H	-1.9162	-8.4971	0.703793
H	-1.28885	-7.12523	-0.239728
H	-1.03152	-7.52393	2.67281
H	1.85514	-5.81275	2.59959
H	-2.4572	-6.05378	4.71296
O	0.138686	-5.43126	0.617534
O	-0.346303	-6.54315	6.16667
C	1.39207	-7.65749	4.35197
C	2.90885	-7.44842	4.27212
H	1.12426	-8.01978	5.34742
H	1.12763	-8.42132	3.61206
H	3.21437	-7.06275	3.29653
H	3.37953	-8.42339	4.42741
N	3.39781	-6.53843	5.29113
N	4.31674	-5.09042	7.44307
H	3.52827	-6.90171	6.2215
H	5.02207	-3.87667	5.90219
H	1.58303	-6.47985	7.93124
O	3.5444	-4.76429	3.896
O	3.55959	-5.75062	9.46967
C	5.65344	-5.64999	7.69796
C	6.82048	-4.65774	7.67816
N	6.89411	-3.83838	8.87751
N	7.05038	-2.50989	11.3267
H	5.61216	-6.14854	8.6691
H	5.84811	-6.39965	6.92231
H	6.76617	-3.98582	6.81821
H	7.74323	-5.24256	7.6113
H	7.31219	-4.24426	9.69959
H	7.82286	-1.17093	9.93141
H	4.925	-4.42394	10.6452
O	6.17015	-1.96243	7.84216
O	6.08044	-3.61735	13.0511
C	8.39293	-2.73416	11.8924
C	9.30164	-1.50857	12.0055
N	8.84112	-0.530514	12.979
N	8.03631	1.13105	15.0292
H	8.24515	-3.17257	12.8825
H	8.9112	-3.4625	11.2572
H	9.41761	-1.00104	11.0456
H	10.2814	-1.86782	12.3314
H	9.13315	-0.647989	13.9368
H	8.83681	2.39163	13.5807
H	6.51169	-0.782881	13.6941
O	7.9369	0.841475	11.4261
O	7.14325	-0.237716	16.5994
C	9.15153	1.48323	15.9178
C	9.36413	2.99082	16.0858
N	8.23998	3.67522	16.71
N	6.46224	5.12248	18.1902
H	8.94252	1.02274	16.8862
H	10.0761	1.05898	15.5119
H	9.55158	3.46982	15.1214
H	10.2401	3.13017	16.7252
H	8.23927	3.75391	17.7159
H	6.81807	6.38172	16.5741
H	5.71912	2.90363	16.9199
O	7.39979	4.43776	14.7544
O	5.95378	3.8028	19.9521
C	6.4005	7.43343	19.1113
C	7.13991	6.09107	19.0556
N	5.16861	7.39266	19.8904
N	2.9979	7.61933	21.5844
H	7.20744	5.65031	20.0527
H	8.14747	6.26621	18.6676
H	6.14184	7.76695	18.1027
H	7.06337	8.16957	19.574
H	5.23235	7.58049	20.8794
H	2.64771	8.91965	20.0032
H	2.98255	5.36858	20.2758
O	3.8172	7.24237	18.0839
O	2.95608	6.25097	23.3814
C	3.18421	8.78731	22.4469
C	1.89097	9.59818	22.5905
N	0.84129	8.88776	23.3079
N	-1.13706	7.85497	24.9176
H	3.519	8.42613	23.422
H	3.95378	9.43053	22.0124
H	2.11615	10.5133	23.1445
H	1.49716	9.86166	21.6049
H	0.818717	8.96503	24.3126
H	-2.11003	8.83595	23.3671
H	-0.58805	5.63237	23.6463
O	-0.821879	6.59578	26.7628
O	-0.191841	8.13964	21.4414
C	-1.39816	9.01666	25.7723
C	-2.8859	9.07971	26.145
N	-3.30261	7.84249	26.7817
N	-4.48629	5.66797	28.1758
H	-0.786775	8.91221	26.672
H	-1.11377	9.92549	25.2394
H	-3.04954	9.9063	26.8405
H	-3.50381	9.22189	25.2547
H	-2.85998	7.61282	27.6598
H	-4.82637	4.97193	26.2117
H	-4.07345	3.06998	27.595
O	-4.1123	6.95004	24.8633
O	-4.86527	4.74155	30.1907
C	-5.39148	6.76498	28.5594
H	-6.34091	6.32909	28.8868
H	-5.57169	7.39099	27.6848
C	-4.79125	7.61678	29.6851
H	-3.70749	7.69455	29.558
H	-4.99368	7.15268	30.6596
N	-5.36206	8.95615	29.5908
H	-6.34657	8.92081	29.8306
H	-4.89601	9.56444	30.2537
