# Supplementary material for: Dynamic and static control of the off-target interactions of antisense oligonucleotides using toehold chemistry
Source: Nat Commun. 2023 Dec 2;14:7972. doi: 10.1038/s41467-023-43714-0 (PMC10693639; doi:10.1038/s41467-023-43714-0)
Supplement: Supplementary file 8 — Source Data [file 41467_2023_43714_MOESM8_ESM.xlsx]

## Sheet: Figure 2a
Relative Pcsk9 mRNA levels and Tm
	mRNA				Tm
PBS	1.17316	0.923365	1.0444	0.859071
mPCS1	0.434581	0.321165	0.204916		62.035	62.314	62.038
mPCS1/PNA(C8)	0.460031	0.282728	0.440953		61.23	57.482	57.639
mPCS1/PNA(10)	0.639806	0.698525	0.91434		63.912	62.947	61.798
mPCS1/PNA(11)	0.770782	0.644525	1.25249		73.818	74.232	74.45
mPCS1/PNA(12)	1.22065	1.09061	1.00799		78.106	79.413	78.603

## Sheet: Figure 2b
ALT
	ALT (U/L)
PBS	18	34	44	28
mPCS1	1365	1765	1395
mPCS1/PNA(C8)	25	85	97
mPCS1/PNA(10)	17	33	29
mPCS1/PNA(11)	50.2912	52.1111	53.3244
mPCS1/PNA(12)	27	13	18

## Sheet: Figure 2c
ED50 (knockdown activity)
Log (nmol/kg)	mPCS1				mPCS1/PNA(C8)
0	0.584024	1.27371	1.14226		1.16353	0.805721	1.03074
1.39794	0.575247	0.592029	0.355674		0.698	0.648	0.513
1.69897	0.521921	0.458648	0.394819		0.429615	0.39472	0.247626
2	0.132105	0.350428	0.175354		0.204538	0.39909	0.159356
2.30103	0.155514	0.138002	0.0526939	0.0493153	0.304975	0.287452	0.264552
2.60206					0.288126	0.166379	0.223611

## Sheet: Figure 2d
ED50 (ALT)
nmol/kg	mPCS1			mPCS1/PNA(C8)
0	9	9	9	21	12	15
1.39794	9	9	12	15	9	9
1.69897	33	33	27	21	15	12
2	375	189	117	12	18	24
2.30103	471	318	189	36	30	12
2.60206	518	328	480	21	18	21

## Sheet: Figure 2e
Relative Pcsk9 mRNA levels
day	PBS			mPCS1			mPCS1/PNA(C8)
3	0.7	1.34	0.96	0.45	0.33	0.2	0.48	0.27	0.45
6				0.0635805	0.053905	0.0837705	0.152883	0.315029	0.25117
9				0.76388	0.320324	0.6369	0.710919	1.00196	0.712116

## Sheet: Figure 2f
Bodyweight (g)
day	PBS				mPCS1						mPCS1/PNA(C8)
-1	23.8	23.6	22.8		23.4	24.5	25.7	23.3	23	25.3	26.1	23.5	21.7	21.9	23.6	26.1
0	23.8	24.3	23.8		23.5	24.8	26	24.1	23.4	25.8	26.7	24.1	22.5	22.2	24.1	26.4
3	24.8	24	24.1		23.2	24.3	25.7	22.7	21.8	24.1	26.3	23.1	22.3	22.5	24.2	26.6
6	24.3	23.8	24.2		20.3	21.2	22.1	21.9	19.8	23.3	26.4	24.3	22.7	22.4	24.8	26.9
9	24.9	24.7	24.8		23.1	20.6	25.1				22.5	25	27.2

## Sheet: Figure 2g
ALT (U/L)
Day	PBS				mPCS1			mPCS1/PNA(C8)
3	18	34	44	28	1365	1765	1395	25	85	97
6	24	50	17		912	2130	1674	9	12	105
9	18	19	19		135	339	177	42	21	15

## Sheet: Figure 2h
Relative apoB mRNA levels and Tm
	mRNA					Tm
PBS	0.87226	0.783979	1.33687	1.1168	0.89009
hApo1	0.0906876	0.117222	0.0731409			63.1	63.2	62.7
hApo1/PNA(C5)	0.106179	0.105879	0.123157			41.803	41.877	41.978
hApo1/PNA(C6)	0.102127	0.158092	0.177509			42.939	42.64	42.763
hApo1/PNA(C7)	0.142979	0.256572	0.140457			53.45	53.772	53.687
hApo1/PNA(C8)	0.129651	0.201709	0.0807576			58.272	58.615	58.376
hApo1/PNA(C9)	0.183088	0.110088	0.167514			59.656	59.019	59.616
hApo1/PNA(C10)	0.37755	0.360204	0.26433			64.676	64.373	65.112
hApo1/PNA(C11)	0.610408	0.68211	0.680133			68.992	69.336	69.307
hApo1/PNA(C12)	0.909712	0.932817	1.1077			77.728	77.564	77.353
hApo1/PNA(C13)	1.10949	0.942008	1.06381			80.955	80.814	80.764

## Sheet: Figure 2i
	ALT (U/L)
PBS	20	30	29	21	50	17	74	45	22
hApo1	2095	1650	1560	2635	524.5	1617.5
hApo1/PNA(C5)	1095	1112.5	911.5
hApo1/PNA(C6)	2960	651.5	885.5
hApo1/PNA(C7)	1502.5	359	781.5
hApo1/PNA(C8)	464.5	135	2235
hApo1/PNA(C9)	72	244	213
hApo1/PNA(C10)	29	39	33
hApo1/PNA(C11)	25	26	26
hApo1/PNA(C12)	22	21	21
hApo1/PNA(C13)	21	32	20

## Sheet: Figure 2j
	Cholesterol
PBS	78.7	72.7	81.2	76.7	77.7
hApo1	40.2	40.2	49.7
hApo1/PNA(C5)	47.7	36.7	25.7
hApo1/PNA(C6)	54.7	41.7	40.7
hApo1/PNA(C7)	38.7	36.2	39.7
hApo1/PNA(C8)	38.7	38.7	47.7
hApo1/PNA(C9)	26.7	36.2	20.2
hApo1/PNA(C10)	33.2	41.7	34.7
hApo1/PNA(C11)	62.2	64.2	57.2
hApo1/PNA(C12)	77.7	62.7	72.2
hApo1/PNA(C13)	63.2	68.7	62.7

[truncated: 29 more sheets: Figure 2k, Figure 3b, Figure 3c, Figure 3d, Figure 3e, Figure 3f, Figure 3g, Figure 3h, Figure 4b, Figure 4c, Figure 4d, Figure 4e, Figure 5b, Figure 5c, Figure 5d, Figure 5e, Figure 6b, Figure 6c, Figure 6d, Figure 6e …]
